# Supplementary material for: BIRI: a new approach for automatically discovering and indexing available public bioinformatics resources from the literature
Source: BMC Bioinformatics. 2009 Oct 7;10:320. doi: 10.1186/1471-2105-10-320 (PMC2765974; doi:10.1186/1471-2105-10-320)
Supplement: Additional file 1 — PubMed identifiers list. This file contains the list of the 392 PubMed identifiers selected to create the test set. [file 1471-2105-10-320-S1.TXT]

10508846
10666718
10705433
10868275
10899154
10964570
10980157
11125042
11125048
11125077
11125097
11159316
11222768
11262934
11301311
11524379
11544205
11590104
11731507
11752248
11752295
11752345
11814675
11848399
11858840
11934758
11984561
12050074
12136088
12176844
12230035
12368254
12401134
12490455 
12499311
12499312
12513700
12519953
12519965
12520009
12520026
12520037
12520038
12520046
12537571
12547212
12584130
12611808
12702208
12702209
12702210
12799356
12824315
12824316
12824318
12824322
12824328
12824329
12824335
12824345
12824347
12824348
12824350
12824355
12824362
12824363
12824367
12824368
12824369
12824370
12824371
12824372
12824373
12824374
12824377
12824380
12824381 
12824385
12824389
12824390
12824391
12824393
12824397
12824398
12824403
12824405
12824406
12824407
12824408
12824413
12824418
12824421
12824424
12824425
12824427
12824428
12824434
12824438
12855453
12869579
12912844
12952881
12957783
1384741
14597658
14604535
14681351
14681354
14681365
14681366
14681376
14681408
14681451
14681486
14707178
14744116
14962935
15033869
15059813
15060012
15073008
15096276
15103394
15123590
15201187
15215360
15215361
15215362
15215364
15215370
15215374
15215375
15215376
15215377
15215378
15215382
15215385
15215388
15215389
15215391
15215394
15215396
15215397
15215398
15215399
15215402
15215403
15215408
15215422
15215426
15215427
15215428
15215429
15215431
15215432
15215433
15215450
15215451
15215455
15215463
15215465
15215467
15215469
15215471
15215474
15260895
15289485
15357877
15374875
15461798
1549558
15539448
15572468
15606974
15608201
15608231
15608253
15608260
15647294
15731212
15840704
15855248
15949044
15975227
15980441
15980447
15980454
15980457
15980459
15980462
15980466
15980472
15980477
15980479
15980485
15980486
15980493
15980497
15980499
15980500
15980502
15980503
15980504
15980505
15980506
15980508
15980509
15980510
15980511
15980512
15980513
15980514
15980515
15980518
15980519
15980520
15980523
15980524
15980526
15980527
15980530
15980534
15980536
15980538
15980540
15980541
15980542
15980544
15980547
15980550
15980553
15980556
15980557 
15980558
15980559
15980561
15980564
15980565
15980566
15980567
15980569
15980571
15980572
15980573
15980574
15980575
15980578
15980582
15980588
15980590
15988830 
15991338
16179358
16343337
16356269
16381849
16381861
16381879
16381953
16381955
16381958
16381960
16551659
16844970
16844974
16844980
16844985 
16844990
16844991
16844994
16844997
16844999
16845001
16845006
16845007
16845008
16845009
16845010
16845011
16845012
16845015
16845017
16845018
16845019
16845020
16845021
16845022
16845023
16845027
16845028
16845030
16845032
16845033
16845034
16845035
16845036
16845041
16845042
16845044
16845047
16845049
16845051
16845053
16845055
16845057
16845058
16845059
16845060
16845061
16845064
16845065
16845066
16845067
16845068
16845069
16845070
16845071
16845073
16845074
16845075
16845076
16845077
16845079
16845083
16845084
16845085
16845088
16845089
16845090
16845091
16845094
16845096
16845097
16845098
16845100
16845102
16845104
16845106
16845111
16845116
16845118
16901215
17098935
17142238
17237098
17439967
17452344
17452346
17452365
17468499
17478497
17478515
17483515
17483516
17485471
17485472
17485477
17488835
17488839
17488846
17517762
17517771
17517777
17517778
17526512
17526516
17526521
17526522
17537814
17537822
17537825
17545197
17545199
1754520
17553837
17584786
17584794
17626053
17631615
17631616
7937067
8520488
8532532
8594579
8877506
8902363
9149143
9207020
9255071
9283754
9367125
9787643
